# Supplementary material for: New cladotherian mammal from southern Chile and the evolution of mesungulatid meridiolestidans at the dusk of the Mesozoic era
Source: Sci Rep. 2021 Apr 7;11:7594. doi: 10.1038/s41598-021-87245-4 (PMC8027844; doi:10.1038/s41598-021-87245-4)
Supplement: Supplementary file 2 — Supplementary Information 2. [file 41598_2021_87245_MOESM2_ESM.txt]

xread
321 59
Probainognathus	0[1 2 3]000000?00000??00000???0?0000000000000?0???????????0??00?00????????00??0?00?0000???00????????200????0?000001100??????0000????0010?0?00?000?0??0?0??????0000?00?00?0????0?000000?00000000000000?0??000000?00000???00???0?100000??000??0000000000000011010000?000?00?00000000000000000000000000000000000000000?00000?00000???00??0
Tritylodontids	0[1 2 3]000010?00000??00000???0?3000?110?2??1??0??????0?0???[2 3]????4????????00??0?00??0????????????????00??????100511402??????2????????????0?120011????0?3??????0000?00000?000000000000000000000[0 1]000000?000000000000000000000??00100000??000??00000001?0001000000101?100?000001000100000000[0 1]0010000000000000000[0 1]01010?00000?00000???00??0
Tritheledontids	1?000000?000000?000000001?20000000001?0?0?????????0?0??00?00????????00??0?00?0?000??00????????240????0?00?001100??????000?????0010?0?00?001?0??0?0??????00100?0??0?00?1101000000?00000000000000?0??0?000???0?????????????1000100?000??0?000001?0000001000000?000?00000000100?11010000000000000000010?001?001???????011100???00??0
Adelobasileus	1???????????????????????????????????????????????????0???0?????????0?00????????0??????????????????????0????0??0????????????????????????????????????????????????????????????????????????????????????????????????????????????10??????01?0????000001002010110000?00000000001????0?????0?1110?00??1101120??????01????????????10???0???
Sinoconodon	1?000000?0000000000000011000000000001?1010010000000001200?00000???0010[0 1]00000100000??000??0????200????0?00?101000?0?0?0000?????00[0 1]0?0?[0 1]10000?0??001?0000000101000?00?000000000000000000000000000????000000??0?????????????10001000011000000000001112000000101?0000001001110000110110110100000110000000000010100000000000010??00??0
Morganucodon	10000100?00000000000000[0 1]1000021000?01?1300100000000101200?11000???0012001202000000??000??0????240????0?00?10100100?0?0000?????0000?0?110010?1??001?000000010100000?10?1?0010?000?00000000000000?0000100010?0?00000000????100110[0 1][0 1]0121101000000011120101001120100000101110110?210110110100000110011101100010100000000010010??00??0
Megazostrodon	10000100?000000000000000201100?000?01??300101000000101200?12000???0012000102000000??000??0????240????0?00?10100100?0?0000?????0000?0?110000?0??001?0000000100?0000?1????0?100000?000000000000?0000001000?00000000000?000010?110??01201010?00000111101?10011201000001011101?0?21?11?11?10??001?001?10???????1???????0110?10??00??0
Dinnetherium	100001110000000000000002201100?0?0?0???300100000000101200?11020???0012011201000000??000??0????240????0?00?10100100?0?0000?????0000?0?110010?0??001?0000000101?????????????????????????????????????????????????????????????????????12110???000001111?1?1001120100000101110?10?21??1??1??????????????????????1???????00????????0???
Haldanodon	10000010?0000000000000011011021000001??100100000001001200?11??0???0012002100000000??000??0????210????0?00150130100?0?00100???00000?0?11001001001?10000000000??????????????100????00?00?0100000?????0?000?0???????????????1001201101200010000000111001???01020100000110110????2?02112211000000?101111110000000???10??010010??00??0
Hadrocodium	1?101???300?10000?000000102??2?0?0?01??0?0?1100010?001100?12000???001?000000000000??000??0????200????0?00?10100100?0?0000?????0000?0?1100?0?0??001?0000000???????????????????????????????????????????????????????????????1100210101212????00000111?110210002110000010?11?????2??2112211001001111212101?00?21??11111??00?10??00???
Kuehneotherium	10000110?00000000000000?100101?0?01???13?0?0100000010?3120120200?0111101120101000000000000???0110???00?0002001011100?0010000?01000?0?[0 1]1001??100101??00?00000?????????????????????????????????????????????????????????????????????????????????????????????????????????????????????????????????????????????????????????????????0??0
Pseudotribos	1[1 3]0001110000?00000??0001?10010?0?0?11??3100100100111102211120100?0110101220001000000011000??200201010000003012021100?011001000100010[0 1]1100?1010010110000000????????00000000001010000000001000????0?10?000?????????????????1???????????????????????????????????????????????????????????????????????????????????????????????????????
Ambondro	???0??1????????????????????????????????????0?0200011???21?131?11021?00011200?100002114110100[1 2]1????????????301?0211?11?110?00???????0?1100????0010???00??0?????????????????????????????????????????????????????????????????????????????????????????????????????????????????????????????????????????????????????????????????????00?
Ausktribosphenos	1010011121[0 1]0100010010?0?112012?????????3?01101210011??121?131021221?00001200020000211411021123????????????501?0212???0110?11???????0?1100??????00???00?00?????????????????????????????????????????????????????????????????????????????????????????????????????????????????????????????????????????????????????????????????????00?
Henosferus	1000011121[0 1]0000020010000112112?0?0?1???3?001001000?00?122?131211021?001100010100002114110[1 2][0 1]021???????????0301?0211?100110?00?01????0?1100?00???00??000000?01????????????????????????????????????????????????????????????????????????????????????????????????????????????????????????????????????????????????????????1?????????00?
Asfaltomylos	10000?11210??0002001010[0 1]112112???????????0???0100011??121?13??112?1?001100011100002114110[1 2]0021?????????????01?0211??00110?10??1????0?1100????0000???00000?????????????????????????????????????????????????????????????????????????????????????????????????????????????????????????????????????????????????????????????????????00?
Bishops	101011112110100010010101112112???0?????3?01101210011??121?131021221?00001200110000211411021123????????????501?0212???0110?11???????0?1100????0000???00?00????????????????????????????????????????????????????????????????????????????????????????????????????????????????????????????????????????????????????????????????????????
Steropodon	1[0 1 2]?0101????????????????????01???????????????????0?????121?1311211?1?0010112002000122031100??23????????????501?0212?210020?00???????0?1100????0011?0??0??0????????????????????????????????????????????????????????????????????????????????????????????????????????????????????????????????????????????????????????????????????????
Teinolophos	??1011112100100020011101112012????????????????????????221?1311211?1?0000112012000[1 2]22031100??23????????????501?0212?210020?00???????0?1100??2?0011???????0????????????????????????????????????????????????????????????????????????????????????????????????????????????????????????????????????????????????????????????????????????
Obdurodon	??102010310011002011101?112111?1???2???0?0011020011001121?1311211?1?00101[0 1]200210?022031100??23010???????0?50140212?210[0 2]200100?100000?1200??2100113?00000002121???????????????????????????????????????????????????????????0000111001212????000011111111210012010000000000?????2??2112211121?11101212111101?211??????1??0010??00???
Ornithorynchus	10102?10?1111100201?111111?111?1???2???0????????0???011???1?????????0???1?200210??220?1100??23010???????0050040???????[0 2]2??????100000?12001?21??0?30??00?1101??110111000000001010000000001000000?1110000020100000000211111000010100121212000000111111112100120100000000002012?2112112211121?111012121111000211110111??00010??0????
Gobiconodon	13101110???0?11020110111101001?110111?120001?010000101200?12010???0111010001000?00??0000?0????210??????00010100110?0?00000?????020?01110001?0??001?0000000101?????00????1?21?1?1?1110000110000??00000000100100??????????110012011012?10?0?000??1?1?11???????0?0??00?????????????21??????0??1012001?0?1?0??01???????00???10??00??0
Amphilestes	13101110???1?110200?0?1110210??0?0?0??120001101000010?200?12010??00?11010001000?00??0000?0????2?????????0?10100110?0?0000??????????0?1100???0??001?000000????0?????????????????????????????????????????????????????????????????????????????????????????????????????????????????????????????1?????????????????????????????????0??0
Jeholodens	1?10[1 2]?10?????110?0?100121010?1?010?11??010?10000000101200?12010???00110?0001?00000??000000????2[0 1]0??????00?10?00110?0?00000??00?0[0 2]0?011100?1?0??001?0000000?????0??10????112111??01110??0110100000?0000001000001?000010100?0012?110???[0 1]?1??????????????????????????????????122????1??????0??11???11??01?0??1???????????00?????0??0
Priacodon	11101010???1?11020110012101101?010?000?100001010100201200?11110???0011100003100?00??0000?0????210??????11?10100100?0?00000??00?000?02110010?0??001?0000000101???????????????????????????110100???????????????????????????1?????????21101??000001111?11100??20??00??10121?????2??21???????????11???2????????????????00???10??00??0
Trioracodon	11101010???1?110201100121010011??010??1200001010000201100?11110???0011[0 1]00003100?00??0000?0????210??????11?10100100?0?00000??00?000?02110010?0??001?0000000?????????????????????????????????????????????????????????0??????????????121101??000001111?1110011201?00??1012??????2???1???????????11???????????1?1101110?????10??00??0
Tinodon	10101110???0?11010??0111113111?0?0?1???10001001000010?212?120100?0110101120101000000010000??00110???00?00020010111?0?001010?001000?021100??01??001??00?00????????????????????????????????????????????????????????????????????????????????????????????????????????????????????????????????????????????????????????????????????000?
Peramus	1[1 2]1011114100110021010001112112?0?010???3000011101001011210131201001100010001010[0 1]0001021110??01010?0000000030110211110011010?0011[0 1]01011100??01??00100000000???????????????????????????????????????????????????????????????1???????????????????????????????????????????????????????????????????????????????????????????????????0000
Vincelestes	12102?11[1 4]10011001101010111211[0 2]?1101000?0000010101011011220130101001100100000010000101210000?0101110000?0003011021111001100000010001021100?101??0021000001010001111?11211112111110111101001111000010111001110101100121??0?110021110121210?1111001111110211012120110011021?????21?110?11101000[0 1]12001211110??11???????00100100000000
Kielantherium	1[1 2]1010114100?10011110?0??1311??????0???200001000?0000?2210130201011100[0 1]10001010000111411000?0100110000000030110212110112010000110010[0 1]1100??01??0021?00??0????????????????????????????????????????????????????????????????????????????????????????????????????????????????????????????????????????????????????????????????????000?
Deltatheridium	13102?113101110111010101313111?01110001100001010100101221013120101110011000111000011141111010102110[0 1]10000030120212210112010000110010111001001??00210000000100????????????????????????????????????????????????1211?12?????111?21111121222??111002123221???00212?000111021?????21?211110101??0112?1?200211??1????0???001000?0000000
Asiatherium	13101?113101110111010101?1311[0 2]??11??00?10000101010010122111310012111001100111101002114111111130111022000003012021221011200100011001001100??01??00210000000???????101????11210111?21111120221111?0101?111111101?????????2011102111112122???111??2?2322????00?121??1111??1?????21?21111010???01???11200?????21??????????100?0000000
Kokopellia	13?01?113??1?1??11110?????301??0?0?0???1?00010101001??221113110121110011001111010021141111110302110120000030120212210112001000210010[0 1]11001001??0021?00?000???????????????????????????????????????????????????????????????????????????????????????????????????????????????????????????????????????????????????????????????????0000
Pucadelphys	13101?11310111011101011131311[0 2]?01110001100001010100101221113100121110011001111010021141112111303110221100030120212210112001000210010011001001??00210000000???1111101121111210111121111120221111?11011111111101211112020?0111021111121222??111002123221???002121000111021?????21?211110101110112011200211?210?????????1100?0000000
Didelphis	12102?1131011101110101113130111011100011110010101001012211131001211100110011110100211411121113031102011000301202122101120010002000100110010010?0021000000011211111011211112101111211111202211111110111111111012111120202011102111112122211111002123221???0021200011110211111121221111010111011200120021112100110111210100?0000000
Pappotherium	???0??1??????????????????????????????????0?010001000???210131001011100110001?100001114111110020311001000003012021221011101100011001001100??01??0021??00000???????????????????????????????????????????????????????????????????????????????????????????????????????????????????????????????????????????????????????????????????000?
Erinaceus	12102?1111011100110101013131121100111?100000011000001112111300012111001100210100002113?1?11113111112200000501402122111120010001000102110011011110310000000112111110112111121011112111112022101010111111121111221211102020111021111121222111121?2123221?110021201100110211111121221111010110011201121021112210110111210100?1110000
Asioryctes	1[1 2]102?111100110011010101313112?000100012000110100000101211130001011100110001210000111411111003021111200000301202122101120110001100100110010010000210000000???01111??????????????????????????0101??????????10122?2111020?011102111112122???1121?2123221?11002120100011021?????21?211110101110112011210211??110110111??0000?1110000
Prokennalestes	1[1 2]1010111100110011110001312112?0?0?0???300011010000010121113000101110011000121000011141111100303111110000?30120212210111011000110010011001?010000210000000100????????????????????????????????????????????????????????????1????????1212221111201212??21?110021??11??11021?????2???????????1????1????????????????????00???110000000
Zhangheotheriids	12101010???0?11020010111110111?010111?11101100100101013220120100?0110100120101000000000000???0020???00?0004112011100?011000?001110001110111110010100000000????1100010101112111110111101[0 1]111100000001111011000011001211?211001211101211????111001?11?1121001212000001?121?????21??1????1?0??01???1???0111??????????????????0000000
Amphitheridae	101111114100110020010101112112?0?0?0???3?00010100010??321?13100100110011000101001001021110??01110???00?00040110211110011010?00110000?1100??0???00200000000???????????????????????????????????????????????????????????????????????????????????????????????????????????????????????????????????????????????????????????????????0000
Amblotherium	10111111110011002001010111301[0 2]?0?010???20000001010110?3210121000?0110010000001001000000000??00000???0000014212121110?012011?0011?0001111111100010200000000???????????????????????????????????????????????????????????????????????????????????????????????????????????????????????????????????????????????????????????????????0000
Comotherium	???1??????????????0???????????????????????????????????3??012???????10?????????0???????????????000???0000004??2121110??1??1??002100001111?1?10????200??0??0???????????????????????????????????????????????????????????????????????????????????????????????????????????????????????????????????????????????????????????????????0000
Foxraptor	00?11011???1???01??10??????10??0?0?0???1000111101001??2210131000?01?00100000[1 2]1001000020000??20????????????510?0211?0?0?20?1????0???0?1100?0????00??000?00????????????????????????????????????????????????????????????????????????????????????????????????????????????????????????????????????????????????????????????????????000?
Paurodon	0?111111???0?1?01??10?????[2 3]11??0??10???01000111010110?2210130000?0110010000001001000020010--20??0?-???????4112021110?0?20?1???????00?1100???0??00??000?01????????????????????????????????????????????????????????????????????????????????????????????????????????????????????????????????????????????????????????????????????0000
Drescheratherium	????????????????????????????????0??001?11???????????002??01????????10???????010???????????????000???00?001???2?2111??????1??11100000011????100?0?200??0??0???????????????????????????????????????????????????????????????1?????????????????????????????????????????????????????????????????01????????????????????????????????0000
Necrolestes	10111?111101110011010101113112?001?000?1100101011002011220121100?011001000000200?10000-0-0----000?--0??10042[0 1]2121110?-120?1?001001?020021?1100000000000?1111[0 1]0?1?1?1??????1????1?2110010112011??0??111010??0?????????????0010211111212211111101111??10111112120110011021?????21?111[1 2]1110?00?01211?110000??211??01??0?001100000001
Spalacotherium	12101010???0?11020?10111112111?0??100??2010100100111013210120100?0110100121101000000000000???0000???00?0004[1 2]12121110?012000?001110?011101?01?0010100000?00???????????????????????????????????????????????????????????????????????????????????????????????????????????????????????????????????????????????????????????????????0000
Henkelotherium	10111011110011001001010111301[0 2]10?010??11000000101011013210121000?0110010000001001000000000??00000???0000004012121110?012011?0010100021100100000102000000001000?????1????112111?1?11110?00111000??0011110111010????1?????101?12?11012121111?110[0 1]11[0 1]???121?002??011??110[1 2]?????????[1 2]1??????11?01??????????????????????0?0011?00?0000
Dryolestes	1011111111001100100101011130101000101?12000000101011013210121000?0110010000001001000000000??00000???0000004212121110?012011?012010002111010000010200000000100???????????????????????????111100???????????????????????????1?????????????????????????????????????????????????????????????????????????????????????????001???????0000
Laolestes	10111111110011001001010111301[0 2]?0?010???2?00000101011013210121000?0110010000001001000000000??00000???0000014212121110?012111?112110002111011100010200000000100????????????????????????????????????????????????????????????1?????????????????????????????????????????????????????????????????????????????????????????00????????0000
Groebertherium	???1????????????????????????????????????????????????0??210121000?01100101010?1001000000010??00000???00?00[0 1]4212121110?0?2101?022111?0[0 1]1111???0011020????0???????????????????????????????????????????????????????????????????????????????????????????????????????????????????????????????????????????????????????0?????????????0000
Cronopio	10112?113101110010010011111111??1?1001?2110011201002001210121000?0110010000002000100000000--00000?--00?0004212121110?012011?002011?02002111100000000000111???????????????????????????????????????????????????????????????0001201111212[1 2]0??1110[0 1]111??1011010212?11?01112??????21[0 2]01??0?100?100?????1?0[0 1]10??2????01?1??001100000001
Leonardus	?[1 2]?12?1????????????????????????????????[1 2]?1?01101100201[1 2]210121000??1100100000020001000000?0????000???00?0014212121110?0?2001?122001?021[1 2]31??10000?100000111???????????????????????????????????????????????????????????????0???????????????????????????????????????????????????????????????????????????????????????????????????0001
Peligrotherium	11112?11110111001101010?[1 3]13112??1?1000?1021101212102011210121000?0110000202001000100000000??00040???00?0015114121110?012011?122011?12110110001120201111100??????????????????????????????????????10?????????0?????????????0??0?0???121220??1100111[1 2][1 2]21101011[1 2]?2?11?01112??????2??21?2??1?0??0012001?10[0 1]11?[1 2]11??0011?????1100001111
Reigitherium	11112?1????1???011?10?????2112?????[0 1]???2?20111201001011210121000?01000102020021???00000000??00040???00?00[0 1]5212121010?0120?1?122001?1211111?00000020?00?00??????????????????????????????????????????????????????????????????????????212201111[1 2]00111????????????????????????????????????????????????????????????????????????0001111
Mesungulatum	??112?1????????0????0??????????????0???????1012??0?1011210121??0?0110000202001000100000000??000[0 1]0???00?0?15114121110?0?2011?122011?021101??00111020???1100???????????????????????????????????????????????????????????????????????????????????????????????????????????????????????????????????????????????????????????????????0001
Coloniatherium	11112?111101?10011010?????3112????1000?1021101212001011210121000?0110000202001000100000000-?00000???00?0015114121110?012011?122011?0211011?001110201111100100??????????????????????????????????????????????????????????????????????21220??11[1 2]00111??1111010212?11?01112??????2?????????????????????????????????????00?????0000001
Orretherium	?1112?1????1??????????????311??????????1?2110121200101121?121000?0110000202001000100000000???0??0????????1511?121????0?20?1??22?11???11011???111??0?01010????????????????????????????????????????????????????????????????????????????????????????????????????????????????????????????????????????????????????????????????????000?
;
cnames
{317 Character_318_ch_39_de_harper_y_rougier;
{318 Character_319_ch_40_de_harper_and_rougier;
;
ccode	+ 1 4 26 39 41 48 54.56 64 77 81 82 92 100 113 114 119 125 133 143 145 154 170 177 183 185 186 200 206 208 227 229 230 236 239 241 243 272 275 276 280 286 288 290 293 298 *;
proc /;
comments 0
;
